# Supplementary material for: Digital Mapping of Soil Salinity and Crop Yield across a Coastal Agricultural Landscape Using Repeated Electromagnetic Induction (EMI) Surveys
Source: PLoS One. 2016 May 20;11(5):e0153377. doi: 10.1371/journal.pone.0153377 (PMC4874606; doi:10.1371/journal.pone.0153377)
Supplement: S1 File — 128 calibration sites were sampled on the two survey dates and rootzone electrical conductivity of saturated paste extracts (ECe) were measured for the calibration of EMI measurements. Crop annual output (CAO) was determined by summing corn yield and barley yield during the survey period. (XLSX) [file pone.0153377.s001.xlsx]

## Sheet: Soil sampling and lab analysis
Soil sampling for EMI calibration
Coordinations		3-4 September 2012			Rootzone ECe (mS/cm)		31 March - 1 April 2013			Rootzone ECe (mS/cm)
X	Y	Site	EM38h (mS/m)	EM38v (mS/m)	0-100 cm		Site	EM38h (mS/m)	EM38v (mS/m)	0-100 cm
303139	3614934	S1-2*	186.695	245.708	5.61246		S1-2*	233.051	290.96	6.62802
303150	3614934	S1-5*	185.622	217.811	5.83848		S1-5*	159.605	231.638	4.64213
303164	3614934	S1-9*	186.695	192.06	6.10528		S1-9*	162.429	276.836	4.28311
303182	3614934	S1-14*	218.884	226.395	7.05333		S1-14*	199.153	217.514	6.04063
303142	3614944	S2-3*	206.009	242.489	6.29616		S2-3*	228.814	299.435	7.0307
303157	3614944	S2-7*	170.601	234.979	4.89583		S2-7*	196.328	262.712	5.75001
303168	3614944	S2-10*	185.622	248.927	5.67112		S2-10*	199.153	283.898	5.82798
303178	3614944	S2-13*	177.039	187.768	5.56645		S2-13*	224.576	183.616	7.65989
303135	3614954	S3-1*	150.215	223.176	4.29952		S3-1*	149.718	221.751	4.30194
303146	3614954	S3-4*	303.648	346.567	9.55613		S3-4*	293.785	341.808	9.50278
303160	3614954	S3-8*	482.833	443.133	16.88		S3-8*	481.638	454.802	15.3158
303182	3614954	S3-14*	131.974	91.2017	4.27145		S3-14*	159.605	131.356	5.31607
303139	3614964	S4-2*	188.841	219.957	5.84623		S4-2*	155.367	216.102	5.15988
303153	3614964	S4-6*	218.884	271.459	6.7212		S4-6*	197.74	247.175	6.23654
303171	3614964	S4-11*	276.824	299.356	8.54123		S4-11*	258.475	241.525	9.4791
303186	3614964	S4-15*	139.485	120.172	4.07348		S4-15*	166.667	110.169	5.85344
303139	3614974	S5-3*	298.283	364.807	10.1509		S5-3*	250	286.723	8.84719
303146	3614974	S5-5*	229.614	272.532	6.81023		S5-5*	245.763	289.548	8.08696
303160	3614974	S5-9*	306.867	276.824	10.2582		S5-9*	238.701	274.011	7.54014
303175	3614974	S5-13*	134.12	163.09	4.0526		S5-13*	120.056	124.294	3.60195
303135	3614984	S6-2*	550.429	487.124	20.4728		S6-2*	491.525	484.463	17.7891
303150	3614984	S6-6*	159.871	204.936	4.87899		S6-6*	183.616	214.689	6.34654
303164	3614984	S6-10*	210.3	295.064	6.51559		S6-10*	211.864	269.774	6.86869
303186	3614984	S6-16*	140.558	77.2532	4.69192		S6-16*	81.9209	69.209	2.46162
303142	3614994	S7-4*	215.665	266.094	6.9161		S7-4*	244.35	299.435	8.19664
303157	3614994	S7-8*	326.18	348.712	11.0401		S7-8*	336.158	333.333	11.8548
303171	3614994	S7-12*	210.3	261.803	7.0921		S7-12*	220.339	220.339	7.83072
303182	3614994	S7-15*	175.966	146.996	5.8115		S7-15*	134.181	105.932	4.79723
303132	3615004	S8-1*	194.206	262.876	6.18999		S8-1*	176.554	254.237	5.33571
303153	3615004	S8-7*	449.571	531.116	15.144		S8-7*	502.825	451.977	18.6643
303168	3615004	S8-11*	788.627	670.601	28.4212		S8-11*	751.412	621.469	28.769
303178	3615004	S8-14*	242.489	278.97	7.96121		S8-14*	238.701	252.825	8.35199
303135	3615014	S9-2*	545.064	497.854	18.9487		S9-2*	467.514	473.164	16.3077
303146	3615014	S9-5*	414.163	495.708	13.5735		S9-5*	492.938	461.864	18.5647
303160	3615014	S9-9*	713.519	572.961	24.877		S9-9*	711.864	583.333	26.9687
303175	3615014	S9-13*	309.013	281.116	11.1905		S9-13*	283.898	230.226	10.3819
303139	3615024	S10-3*	398.069	509.657	12.8404		S10-3*	435.028	521.186	15.0971
303157	3615024	S10-8*	406.652	484.979	13.2755		S10-8*	408.192	392.655	15.26
303171	3615024	S10-12*	606.223	571.888	20.7712		S10-12*	635.593	514.124	24.7822
303182	3615024	S10-15*	236.052	146.996	7.94986		S10-15*	158.192	141.243	5.49358
303142	3615034	S11-4*	270.386	302.575	8.36449		S11-4*	286.723	275.424	10.1354
303153	3615034	S11-7*	236.052	268.24	7.32396		S11-7*	213.277	257.062	6.65926
303164	3615034	S11-10*	354.077	379.828	11.3364		S11-10*	357.345	398.305	12.4129
303178	3615034	S11-14*	268.24	163.09	8.84678		S11-14*	254.237	190.678	9.70408
303135	3615044	S12-2*	197.425	197.425	6.3306		S12-2*	165.254	190.678	5.46987
303150	3615044	S12-6*	244.635	260.73	7.6331		S12-6*	209.04	269.774	6.81752
303164	3615044	S12-10*	342.275	385.193	11.1604		S12-10*	327.684	402.542	10.3226
303186	3615044	S12-16*	67.5966	98.7124	1.56029		S12-16*	56.4972	64.9718	1.40227
303139	3615054	S13-3*	159.871	196.352	4.73455		S13-3*	127.119	176.554	3.99824
303157	3615054	S13-8*	387.339	384.12	13.2009		S13-8*	377.119	347.458	12.7536
303171	3615054	S13-12*	295.064	261.803	9.25238		S13-12*	337.571	255.65	12.2993
303182	3615054	S13-15*	94.4206	94.4206	2.55414		S13-15*	69.209	76.2712	1.94927
303132	3615064	S14-1*	118.026	114.807	3.44577		S14-1*	104.52	134.181	3.01297
303146	3615064	S14-5*	197.425	261.803	6.25983		S14-5*	217.514	259.887	7.22919
303160	3615064	S14-9*	275.751	285.408	6.07322		S14-9*	257.062	303.672	9.29147
303175	3615064	S14-13*	154.506	198.498	4.81364		S14-13*	137.006	183.616	4.29949
303142	3615074	S15-4*	170.601	206.009	5.28663		S15-4*	148.305	203.39	4.9601
303153	3615074	S15-7*	185.622	251.073	5.6955		S15-7*	145.48	220.339	4.76235
303168	3615074	S15-11*	222.103	284.335	6.94815		S15-11*	204.802	257.062	6.94681
303178	3615074	S15-14*	208.155	196.352	7.13467		S15-14*	161.017	161.017	5.74724
303135	3615084	S16-2*	228.541	210.3	7.78692		S16-2*	149.718	189.266	4.68263
303150	3615084	S16-6*	185.622	260.73	5.98972		S16-6*	156.78	214.689	5.14053
303164	3615084	S16-10*	262.876	327.253	8.59212		S16-10*	255.65	283.898	9.32129
303182	3615084	S16-15*	141.631	113.734	4.76316		S16-15*	76.2712	83.3333	2.54161

## Sheet: EMI measurements
EMI measurements
Coordinations		Date	8-9 June 2012				Date	31 July - 1 August 2012				Date	3-4 September 2012				Date	11-12 December 2012				时间：	12-13 January 2013				Date	24-25 February 2013				Date	31 March - 1 April 2013				Date	23-24 May 2013
X	Y	Line Num	Site	EM38h (mS/m)	EM38v (mS/m)		Line Num	Site	EM38h (mS/m)	EM38v (mS/m)		Line Num	Site	EM38h (mS/m)	EM38v (mS/m)		Line Num	Site	EM38h (mS/m)	EM38v (mS/m)		Line Num	Site	EM38h (mS/m)	EM38v (mS/m)		Line Num	Site	EM38h (mS/m)	EM38v (mS/m)		Line Num	Site	EM38h (mS/m)	EM38v (mS/m)		Line Num	Site	EM38h (mS/m)	EM38v (mS/m)
303135	3614934	1#	S1-1	140.295	205.696		1#	S1-1	166.996	214.427		1#	S1-1	219.957	257.511		1#	S1-1	241.379	344.828		1#	S1-1	229.323	334.586		1#	S1-1	194.785	274.54		1#	S1-1	196.328	266.949		1#	S1-1	196.507	246.725
303139	3614934		S1-2*	195.148	231.013			S1-2*	220.356	249.012			S1-2*	186.695	245.708			S1-2*	277.586	358.621			S1-2*	298.872	355.263			S1-2*	228.528	302.147			S1-2*	233.051	290.96			S1-2*	265.284	262.009
303142	3614934		S1-3	165.612	213.08			S1-3	186.759	222.332			S1-3	197.425	241.416			S1-3	275.862	315.517			S1-3	270.677	310.15			S1-3	219.325	259.202			S1-3	204.802	264.124			S1-3	247.817	248.908
303146	3614934		S1-4	166.667	212.025			S1-4	188.735	215.415			S1-4	324.034	229.614			S1-4	206.897	313.793			S1-4	234.962	300.752			S1-4	187.117	256.135			S1-4	173.729	264.124			S1-4	203.057	221.616
303150	3614934		S1-5*	147.679	195.148			S1-5*	166.008	209.486			S1-5*	185.622	217.811			S1-5*	205.172	294.828			S1-5*	219.925	287.594			S1-5*	179.448	233.129			S1-5*	159.605	231.638			S1-5*	179.039	206.332
303153	3614934		S1-6	122.363	231.013			S1-6	186.759	241.107			S1-6	200.644	257.511			S1-6	231.034	320.69			S1-6	265.038	280.075			S1-6	185.583	254.601			S1-6	170.904	242.938			S1-6	194.323	212.882
303157	3614934		S1-7	167.722	216.245			S1-7	190.711	233.202			S1-7	203.863	251.073			S1-7	251.724	308.621			S1-7	280.075	298.872			S1-7	231.595	240.798			S1-7	199.153	242.938			S1-7	224.891	230.349
303160	3614934		S1-8	154.008	200.422			S1-8	186.759	217.391			S1-8	211.373	228.541			S1-8	210.345	306.897			S1-8	244.361	283.835			S1-8	203.988	240.798			S1-8	165.254	247.175			S1-8	175.764	200.873
303164	3614934		S1-9*	143.46	179.325			S1-9*	166.008	193.676			S1-9*	186.695	192.06			S1-9*	208.621	308.621			S1-9*	233.083	304.511			S1-9*	188.65	253.067			S1-9*	162.429	276.836			S1-9*	179.039	209.607
303168	3614934		S1-10	150.844	190.928			S1-10	175.889	197.628			S1-10	179.185	212.446			S1-10	198.276	274.138			S1-10	212.406	281.955			S1-10	170.245	222.393			S1-10	159.605	233.051			S1-10	160.48	195.415
303171	3614934		S1-11	152.954	183.544			S1-11	170.949	198.617			S1-11	200.644	207.082			S1-11	220.69	263.793			S1-11	219.925	263.158			S1-11	187.117	231.595			S1-11	162.429	224.576			S1-11	170.306	185.59
303175	3614934		S1-12	125.527	172.996			S1-12	148.221	180.83			S1-12	168.455	196.352			S1-12	203.448	251.724			S1-12	199.248	251.88			S1-12	167.178	207.055			S1-12	165.254	197.74			S1-12	155.022	170.306
303178	3614934		S1-13	137.131	188.819			S1-13	166.996	203.557			S1-13	204.936	214.592			S1-13	212.069	244.828			S1-13	210.526	255.639			S1-13	188.65	188.65			S1-13	175.141	186.441			S1-13	177.948	162.664
303182	3614934		S1-14*	178.27	246.835			S1-14*	178.854	200.593			S1-14*	218.884	226.395			S1-14*	241.379	260.345			S1-14*	278.195	270.677			S1-14*	231.595	222.393			S1-14*	199.153	217.514			S1-14*	218.341	200.873
303186	3614934		S1-15	123.418	165.612			S1-15	171.937	181.818			S1-15	188.841	188.841			S1-15	174.138	193.103			S1-15	187.97	187.97			S1-15	162.577	157.975			S1-15	161.017	152.542			S1-15	135.371	132.096
303135	3614944	2#	S2-1	120.253	166.667		2#	S2-1	113.636	163.043		2#	S2-1	134.12	186.695		2#	S2-1	174.138	258.621		2#	S2-1	182.331	251.88		2#	S2-1	131.902	210.123		2#	S2-1	151.13	213.277		2#	S2-1	135.371	182.314
303139	3614944		S2-2	208.861	252.11			S2-2	238.142	254.941			S2-2	287.554	271.459			S2-2	279.31	368.966			S2-2	278.195	370.301			S2-2	239.264	317.485			S2-2	230.226	307.91			S2-2	248.908	270.742
303142	3614944		S2-3*	158.228	258.439			S2-3*	166.996	227.273			S2-3*	206.009	242.489			S2-3*	267.241	370.69			S2-3*	281.955	360.902			S2-3*	226.994	306.748			S2-3*	228.814	299.435			S2-3*	233.624	279.476
303146	3614944		S2-4	167.722	229.958			S2-4	188.735	232.213			S2-4	237.124	251.073			S2-4	274.138	350			S2-4	274.436	353.383			S2-4	220.859	289.877			S2-4	228.814	293.785			S2-4	256.55	254.367
303150	3614944		S2-5	142.405	201.477			S2-5	156.126	192.688			S2-5	185.622	239.27			S2-5	248.276	312.069			S2-5	253.759	308.271			S2-5	214.724	268.405			S2-5	213.277	257.062			S2-5	225.983	232.533
303153	3614944		S2-6	135.021	193.038			S2-6	144.269	197.628			S2-6	177.039	232.833			S2-6	237.931	291.379			S2-6	227.444	291.353			S2-6	184.049	250			S2-6	199.153	251.412			S2-6	186.681	222.707
303157	3614944		S2-7*	133.966	210.97			S2-7*	152.174	217.391			S2-7*	170.601	234.979			S2-7*	218.966	313.793			S2-7*	253.759	304.511			S2-7*	203.988	257.669			S2-7*	196.328	262.712			S2-7*	199.782	221.616
303160	3614944		S2-8	148.734	213.08			S2-8	187.747	226.285			S2-8	224.249	253.219			S2-8	263.793	325.862			S2-8	265.038	338.346			S2-8	213.19	283.742			S2-8	230.226	268.362			S2-8	223.799	244.541
303164	3614944		S2-9	176.16	238.397			S2-9	211.462	242.095			S2-9	260.73	265.021			S2-9	282.759	324.138			S2-9	289.474	336.466			S2-9	236.196	288.344			S2-9	254.237	262.712			S2-9	237.991	248.908
303168	3614944		S2-10*	156.118	210.97			S2-10*	175.889	224.308			S2-10*	185.622	248.927			S2-10*	222.414	327.586			S2-10*	276.316	327.068			S2-10*	213.19	274.54			S2-10*	199.153	283.898			S2-10*	204.148	234.716
303171	3614944		S2-11	191.983	250			S2-11	199.605	277.668			S2-11	248.927	313.305			S2-11	274.138	346.552			S2-11	266.917	360.902			S2-11	216.258	294.479			S2-11	216.102	283.898			S2-11	216.157	252.183
303175	3614944		S2-12	210.97	238.397			S2-12	238.142	249.012			S2-12	275.751	278.97			S2-12	327.586	318.966			S2-12	323.308	330.827			S2-12	263.804	292.945			S2-12	290.96	271.186			S2-12	263.1	244.541
303178	3614944		S2-13*	158.228	179.325			S2-13*	192.688	195.652			S2-13*	177.039	187.768			S2-13*	225.862	229.31			S2-13*	242.481	231.203			S2-13*	217.791	194.785			S2-13*	224.576	183.616			S2-13*	176.856	183.406
303182	3614944		S2-14	143.46	138.186			S2-14	147.233	153.162			S2-14	202.79	170.601			S2-14	175.862	174.138			S2-14	171.053	197.368			S2-14	159.509	165.644			S2-14	173.729	141.243			S2-14	135.371	135.371
303186	3614944		S2-15	97.0464	108.65			S2-15	134.387	109.684			S2-15	160.944	103.004			S2-15	139.655	143.103			S2-15	146.617	152.256			S2-15	121.166	138.037			S2-15	131.356	121.469			S2-15	104.803	112.445
303135	3614954	3#	S3-1*	140.295	193.038		3#	S3-1*	133.399	190.711		3#	S3-1*	150.215	223.176		3#	S3-1*	167.241	260.345		3#	S3-1*	174.812	261.278		3#	S3-1*	141.104	217.791		3#	S3-1*	149.718	221.751		3#	S3-1*	135.371	191.048
303139	3614954		S3-2	231.013	278.481			S3-2	271.739	264.822			S3-2	342.275	312.232			S3-2	344.828	396.552			S3-2	332.707	402.256			S3-2	277.607	349.693			S3-2	285.311	340.395			S3-2	315.502	304.585
303142	3614954		S3-3	209.916	282.7			S3-3	240.119	306.324			S3-3	272.532	282.189			S3-3	329.31	401.724			S3-3	349.624	419.173			S3-3	300.613	355.828			S3-3	314.972	344.633			S3-3	289.301	293.668
303146	3614954		S3-4*	214.135	277.426			S3-4*	258.893	295.455			S3-4*	303.648	346.567			S3-4*	332.759	424.138			S3-4*	336.466	421.053			S3-4*	297.546	375.767			S3-4*	293.785	341.808			S3-4*	299.127	308.952
303150	3614954		S3-5	235.232	295.359			S3-5	296.443	328.063			S3-5	364.807	381.974			S3-5	372.414	453.448			S3-5	377.82	456.767			S3-5	311.35	389.571			S3-5	331.921	382.768			S3-5	282.751	322.052
303153	3614954		S3-6	268.987	320.675			S3-6	334.98	338.933			S3-6	413.09	405.579			S3-6	481.034	487.931			S3-6	471.805	475.564			S3-6	388.037	434.049			S3-6	392.655	422.316			S3-6	386.463	353.712
303157	3614954		S3-7	294.304	356.54			S3-7	356.719	374.506			S3-7	482.833	431.33			S3-7	474.138	529.31			S3-7	483.083	535.714			S3-7	409.509	464.724			S3-7	429.379	435.028			S3-7	453.057	398.472
303160	3614954		S3-8*	303.797	377.637			S3-8*	389.328	418.972			S3-8*	482.833	443.133			S3-8*	579.31	539.655			S3-8*	563.91	541.353			S3-8*	484.663	463.19			S3-8*	481.638	454.802			S3-8*	457.424	431.223
303164	3614954		S3-9	323.84	355.485			S3-9	335.968	374.506			S3-9	461.373	416.309			S3-9	444.828	508.621			S3-9	494.361	496.241			S3-9	417.178	450.92			S3-9	450.565	403.955			S3-9	423.581	366.812
303168	3614954		S3-10	258.439	332.278			S3-10	306.324	345.85			S3-10	344.421	432.403			S3-10	413.793	429.31			S3-10	422.932	445.489			S3-10	346.626	404.908			S3-10	395.48	368.644			S3-10	343.886	370.087
303171	3614954		S3-11	263.713	282.7			S3-11	365.613	303.36			S3-11	446.352	324.034			S3-11	424.138	381.034			S3-11	426.692	385.338			S3-11	363.497	345.092			S3-11	364.407	326.271			S3-11	388.646	314.41
303175	3614954		S3-12	177.215	207.806			S3-12	218.379	236.166			S3-12	265.021	238.197			S3-12	248.276	272.414			S3-12	93.985	274.436			S3-12	223.926	253.067			S3-12	265.537	216.102			S3-12	252.183	217.249
303178	3614954		S3-13	121.308	142.405			S3-13	149.209	114.625			S3-13	167.382	170.601			S3-13	167.241	182.759			S3-13	193.609	197.368			S3-13	145.706	174.847			S3-13	163.842	131.356			S3-13	175.764	146.288
303182	3614954		S3-14*	117.089	117.089			S3-14*	114.625	113.636			S3-14*	131.974	91.2017			S3-14*	156.897	131.034			S3-14*	169.173	65.7895			S3-14*	134.969	138.037			S3-14*	159.605	131.356			S3-14*	112.445	124.454
303186	3614954		S3-15	110.759	91.7722			S3-15	113.636	89.9209			S3-15	151.288	80.4721			S3-15	108.621	127.586			S3-15	169.173	125.94			S3-15	113.497	118.098			S3-15	138.418	110.169			S3-15	80.786	88.4279
303135	3614964	4#	S4-1	131.857	169.831		4#	S4-1	132.411	162.055		4#	S4-1	178.112	230.687		4#	S4-1	213.793	310.345		4#	S4-1	214.286	308.271		4#	S4-1	179.448	240.798		4#	S4-1	148.305	223.164		4#	S4-1	180.131	225.983
303139	3614964		S4-2*	120.253	170.886			S4-2*	122.53	170.949			S4-2*	188.841	219.957			S4-2*	212.069	306.897			S4-2*	218.045	321.429			S4-2*	182.515	266.871			S4-2*	155.367	216.102			S4-2*	146.288	227.074
303142	3614964		S4-3	151.899	200.422			S4-3	167.984	212.451			S4-3	216.738	266.094			S4-3	248.276	336.207			S4-3	270.677	349.624			S4-3	222.393	289.877			S4-3	173.729	247.175			S4-3	227.074	264.192
303146	3614964		S4-4	151.899	203.586			S4-4	178.854	214.427			S4-4	240.343	259.657			S4-4	255.172	324.138			S4-4	266.917	334.586			S4-4	210.123	296.012			S4-4	183.616	245.763			S4-4	228.166	254.367
303150	3614964		S4-5	155.063	194.093			S4-5	196.64	203.557			S4-5	278.97	286.481			S4-5	256.897	332.759			S4-5	278.195	349.624			S4-5	223.926	294.479			S4-5	210.452	251.412			S4-5	227.074	246.725
303153	3614964		S4-6*	136.076	197.257			S4-6*	161.067	200.593			S4-6*	218.884	271.459			S4-6*	268.966	318.966			S4-6*	272.556	342.105			S4-6*	219.325	285.276			S4-6*	197.74	247.175			S4-6*	232.533	257.642
303157	3614964		S4-7	195.148	229.958			S4-7	200.593	235.178			S4-7	258.584	291.845			S4-7	246.552	343.103			S4-7	263.158	355.263			S4-7	214.724	294.479			S4-7	197.74	262.712			S4-7	244.541	284.934
303160	3614964		S4-8	199.367	283.755			S4-8	330.04	303.36			S4-8	427.039	333.691			S4-8	400	413.793			S4-8	396.617	430.451			S4-8	320.552	372.699			S4-8	355.932	317.797			S4-8	359.17	335.153
303164	3614964		S4-9	182.489	229.958			S4-9	208.498	226.285			S4-9	274.678	225.322			S4-9	312.069	362.069			S4-9	325.188	374.06			S4-9	250	315.951			S4-9	241.525	274.011			S4-9	254.367	266.376
303168	3614964		S4-10	156.118	216.245			S4-10	181.818	217.391			S4-10	242.489	272.532			S4-10	256.897	344.828			S4-10	278.195	357.143			S4-10	213.19	305.215			S4-10	186.441	265.537			S4-10	223.799	247.817
303171	3614964		S4-11*	180.38	236.287			S4-11*	205.534	241.107			S4-11*	276.824	299.356			S4-11*	339.655	277.586			S4-11*	304.511	343.985			S4-11*	256.135	302.147			S4-11*	258.475	241.525			S4-11*	231.441	250
303175	3614964		S4-12	143.46	205.696			S4-12	162.055	214.427			S4-12	225.322	248.927			S4-12	217.241	274.138			S4-12	242.481	289.474			S4-12	188.65	243.865			S4-12	204.802	233.051			S4-12	186.681	197.598
303178	3614964		S4-13	111.814	156.118			S4-13	121.542	154.15			S4-13	163.09	196.352			S4-13	163.793	193.103			S4-13	193.609	206.767			S4-13	138.037	177.914			S4-13	155.367	163.842			S4-13	133.188	141.921
303182	3614964		S4-14	103.376	121.308			S4-14	117.589	135.375			S4-14	142.704	143.777			S4-14	177.586	150			S4-14	193.609	148.496			S4-14	162.577	138.037			S4-14	173.729	124.294			S4-14	145.197	117.904
303186	3614964		S4-15*	102.321	108.65			S4-15*	136.364	106.719			S4-15*	139.485	120.172			S4-15*	144.828	131.034			S4-15*	210.526	124.06			S4-15*	148.773	128.834			S4-15*	166.667	110.169			S4-15*	147.38	87.3362
303132	3614974	5#	S5-1	193.038	255.274		5#	S5-1	220.356	282.609		5#	S5-1	298.283	319.742		5#	S5-1	279.31	367.241		5#	S5-1	304.511	360.902		5#	S5-1	237.73	282.209		5#	S5-1	244.35	265.537		5#	S5-1	277.293	270.742
303135	3614974		S5-2	161.392	251.055			S5-2	196.64	257.905			S5-2	372.318	390.558			S5-2	351.724	372.414			S5-2	362.782	370.301			S5-2	286.81	306.748			S5-2	276.836	251.412			S5-2	291.485	283.843
303139	3614974		S5-3*	205.696	264.768			S5-3*	225.296	273.715			S5-3*	298.283	364.807			S5-3*	286.207	367.241			S5-3*	308.271	374.06			S5-3*	257.669	306.748			S5-3*	250	286.723			S5-3*	270.742	290.393
303142	3614974		S5-4	243.671	298.523			S5-4	286.561	325.099			S5-4	372.318	390.558			S5-4	358.621	434.483			S5-4	392.857	424.812			S5-4	323.62	345.092			S5-4	312.147	331.921			S5-4	323.144	303.493
303146	3614974		S5-5*	154.008	215.19			S5-5*	167.984	236.166			S5-5*	229.614	272.532			S5-5*	293.103	374.138			S5-5*	353.383	396.617			S5-5*	273.006	326.687			S5-5*	245.763	289.548			S5-5*	291.485	269.651
303150	3614974		S5-6	123.418	178.27			S5-6	143.281	202.569			S5-6	180.258	227.468			S5-6	262.069	315.517			S5-6	285.714	328.947			S5-6	231.595	266.871			S5-6	203.39	248.588			S5-6	220.524	247.817
303153	3614974		S5-7	117.089	176.16			S5-7	126.482	188.735			S5-7	163.09	223.176			S5-7	225.862	308.621			S5-7	257.519	312.03			S5-7	207.055	254.601			S5-7	176.554	234.463			S5-7	174.672	233.624
303157	3614974		S5-8	158.228	216.245			S5-8	183.794	237.154			S5-8	223.176	269.313			S5-8	281.034	358.621			S5-8	266.917	379.699			S5-8	242.331	314.417			S5-8	192.09	278.249			S5-8	221.616	252.183
303160	3614974		S5-9*	166.667	257.384			S5-9*	252.964	250			S5-9*	306.867	276.824			S5-9*	301.724	372.414			S5-9*	310.15	415.414			S5-9*	273.006	320.552			S5-9*	238.701	274.011			S5-9*	250	255.459
303164	3614974		S5-10	182.489	238.397			S5-10	217.391	238.142			S5-10	276.824	286.481			S5-10	284.483	348.276			S5-10	330.827	355.263			S5-10	256.135	282.209			S5-10	225.989	250			S5-10	244.541	263.1
303168	3614974		S5-11	169.831	205.696			S5-11	198.617	222.332			S5-11	258.584	267.167			S5-11	236.207	260.345			S5-11	257.519	291.353			S5-11	219.325	243.865			S5-11	204.802	223.164			S5-11	211.79	198.69
303171	3614974		S5-12	135.021	165.612			S5-12	160.079	181.818			S5-12	197.425	244.635			S5-12	193.103	196.552			S5-12	187.97	231.203			S5-12	164.11	193.252			S5-12	153.955	185.028			S5-12	175.764	163.755
303175	3614974		S5-13*	106.54	137.131			S5-13*	117.589	135.375			S5-13*	134.12	163.09			S5-13*	132.759	151.724			S5-13*	146.617	174.812			S5-13*	134.969	145.706			S5-13*	120.056	124.294			S5-13*	163.755	112.445
303178	3614974		S5-14	101.266	125.527			S5-14	127.47	118.577			S5-14	158.798	133.047			S5-14	167.241	131.034			S5-14	159.774	152.256			S5-14	150.307	136.503			S5-14	163.842	105.932			S5-14	151.747	90.6114
303182	3614974		S5-15	104.43	100.211			S5-15	111.66	97.8261			S5-15	148.069	106.223			S5-15	131.034	112.069			S5-15	146.617	109.023			S5-15	136.503	105.828			S5-15	98.8701	73.4463			S5-15	110.262	81.8777
303186	3614974		S5-16	89.6624	78.0591			S5-16	77.0751	66.2055			S5-16	70.8155	68.6695			S5-16	77.5862	75.8621			S5-16	92.1053	101.504			S5-16	79.7546	90.4908			S5-16	70.6215	63.5593			S5-16	64.4105	69.869
303132	3614984	6#	S6-1	250	283.755		6#	S6-1	284.585	307.312		6#	S6-1	349.785	358.369		6#	S6-1	355.172	410.345		6#	S6-1	328.947	409.774		6#	S6-1	292.945	328.221		6#	S6-1	257.062	302.26		6#	S6-1	257.642	310.044
303135	3614984		S6-2*	304.852	363.924			S6-2*	397.233	399.209			S6-2*	550.429	487.124			S6-2*	613.793	600			S6-2*	601.504	629.699			S6-2*	532.209	532.209			S6-2*	491.525	484.463			S6-2*	531.659	424.672
303139	3614984		S6-3	157.173	226.793			S6-3	196.64	257.905			S6-3	242.489	316.524			S6-3	365.517	439.655			S6-3	396.617	475.564			S6-3	337.423	394.172			S6-3	305.085	355.932			S6-3	322.052	335.153
303142	3614984		S6-4	128.692	183.544			S6-4	156.126	199.605			S6-4	202.79	239.27			S6-4	241.379	331.034			S6-4	261.278	338.346			S6-4	211.656	276.074			S6-4	190.678	255.65			S6-4	197.598	243.45
303146	3614984		S6-5	146.624	189.873			S6-5	181.818	221.344			S6-5	229.614	259.657			S6-5	262.069	322.414			S6-5	281.955	334.586			S6-5	230.061	276.074			S6-5	206.215	250			S6-5	217.249	246.725
303150	3614984		S6-6*	106.54	165.612			S6-6*	146.245	185.771			S6-6*	159.871	204.936			S6-6*	227.586	279.31			S6-6*	244.361	298.872			S6-6*	210.123	246.933			S6-6*	183.616	214.689			S6-6*	194.323	208.515
303153	3614984		S6-7	112.869	159.283			S6-7	136.364	170.949			S6-7	167.382	198.498			S6-7	196.552	250			S6-7	206.767	257.519			S6-7	173.313	220.859			S6-7	142.655	187.853			S6-7	146.288	175.764
303157	3614984		S6-8	159.283	202.532			S6-8	184.783	217.391			S6-8	243.562	252.146			S6-8	255.172	303.448			S6-8	306.391	302.632			S6-8	237.73	265.337			S6-8	216.102	221.751			S6-8	234.716	224.891
303160	3614984		S6-9	182.489	225.738			S6-9	210.474	235.178			S6-9	271.459	255.365			S6-9	262.069	318.966			S6-9	291.353	313.91			S6-9	237.73	271.472			S6-9	230.226	240.113			S6-9	240.175	224.891
303164	3614984		S6-10*	156.118	233.122			S6-10*	174.901	259.881			S6-10*	210.3	295.064			S6-10*	234.483	350			S6-10*	274.436	342.105			S6-10*	226.994	296.012			S6-10*	211.864	269.774			S6-10*	192.14	263.1
303168	3614984		S6-11	164.557	223.629			S6-11	207.51	250.988			S6-11	251.073	283.262			S6-11	274.138	320.69			S6-11	281.955	330.827			S6-11	242.331	285.276			S6-11	223.164	247.175			S6-11	220.524	247.817
303171	3614984		S6-12	201.477	213.08			S6-12	241.107	223.32			S6-12	276.824	240.343			S6-12	279.31	263.793			S6-12	296.992	280.075			S6-12	256.135	253.067			S6-12	237.288	214.689			S6-12	223.799	208.515
303175	3614984		S6-13	144.515	171.941			S6-13	183.794	184.783			S6-13	212.446	203.863			S6-13	232.759	172.414			S6-13	238.722	195.489			S6-13	194.785	174.847			S6-13	183.616	137.006			S6-13	181.223	136.463
303178	3614984		S6-14	113.924	133.966			S6-14	156.126	135.375			S6-14	195.279	141.631			S6-14	194.828	148.276			S6-14	208.647	165.414			S6-14	194.785	141.104			S6-14	145.48	120.056			S6-14	153.93	114.629
303182	3614984		S6-15	105.485	113.924			S6-15	114.625	108.696			S6-15	156.652	121.245			S6-15	125.862	122.414			S6-15	146.617	125.94			S6-15	133.436	115.031			S6-15	110.169	87.5706			S6-15	106.987	103.712
303186	3614984		S6-16*	78.0591	75.9494			S6-16*	86.9565	86.9565			S6-16*	140.558	77.2532			S6-16*	96.5517	93.1034			S6-16*	109.023	97.7444			S6-16*	98.1595	90.4908			S6-16*	81.9209	69.209			S6-16*	91.7031	70.9607
303132	3614994	7#	S7-1	145.57	206.751		7#	S7-1	160.079	228.261		7#	S7-1	197.425	262.876		7#	S7-1	244.828	351.724		7#	S7-1	246.241	343.985		7#	S7-1	191.718	277.607		7#	S7-1	170.904	261.299		7#	S7-1	183.406	234.716
303135	3614994		S7-2	319.62	379.747			S7-2	446.64	414.032			S7-2	545.064	486.052			S7-2	581.034	593.103			S7-2	556.391	603.383			S7-2	447.853	501.534			S7-2	449.153	490.113			S7-2	468.341	430.131
303139	3614994		S7-3	229.958	293.249			S7-3	299.407	332.016			S7-3	363.734	368.026			S7-3	568.966	553.448			S7-3	599.624	603.383			S7-3	501.534	510.736			S7-3	478.814	467.514			S7-3	458.515	415.939
303142	3614994		S7-4*	143.46	208.861			S7-4*	166.008	220.356			S7-4*	215.665	266.094			S7-4*	293.103	391.379			S7-4*	312.03	409.774			S7-4*	265.337	335.89			S7-4*	244.35	299.435			S7-4*	245.633	294.76
303146	3614994		S7-5	172.996	220.464			S7-5	195.652	240.119			S7-5	283.262	297.21			S7-5	275.862	370.69			S7-5	296.992	385.338			S7-5	246.933	320.552			S7-5	247.175	290.96			S7-5	255.459	270.742
303150	3614994		S7-6	187.764	257.384			S7-6	228.261	294.466			S7-6	328.326	412.017			S7-6	329.31	427.586			S7-6	404.135	411.654			S7-6	332.822	345.092			S7-6	309.322	314.972			S7-6	323.144	302.402
303153	3614994		S7-7	242.616	319.62			S7-7	295.455	332.016			S7-7	410.944	412.017			S7-7	462.069	496.552			S7-7	494.361	515.038			S7-7	427.914	437.117			S7-7	411.017	391.243			S7-7	393.013	349.345
303157	3614994		S7-8*	201.477	287.975			S7-8*	254.941	294.466			S7-8*	326.18	348.712			S7-8*	387.931	431.034			S7-8*	434.211	445.489			S7-8*	358.896	372.699			S7-8*	336.158	333.333			S7-8*	338.428	300.218
303160	3614994		S7-9	224.684	280.591			S7-9	277.668	280.632			S7-9	324.034	324.034			S7-9	351.724	382.759			S7-9	364.662	396.617			S7-9	296.012	349.693			S7-9	310.734	292.373			S7-9	290.393	284.934
303164	3614994		S7-10	191.983	234.177			S7-10	239.13	254.941			S7-10	306.867	293.991			S7-10	331.034	365.517			S7-10	349.624	377.82			S7-10	279.141	325.153			S7-10	272.599	292.373			S7-10	260.917	272.926
303168	3614994		S7-11	151.899	228.903			S7-11	197.628	266.798			S7-11	238.197	304.721			S7-11	274.138	355.172			S7-11	298.872	364.662			S7-11	234.663	309.816			S7-11	238.701	274.011			S7-11	252.183	263.1
303171	3614994		S7-12*	146.624	202.532			S7-12*	169.96	223.32			S7-12*	210.3	261.803			S7-12*	225.862	296.552			S7-12*	266.917	304.511			S7-12*	217.791	259.202			S7-12*	220.339	220.339			S7-12*	191.048	227.074
303175	3614994		S7-13	130.802	172.996			S7-13	166.008	197.628			S7-13	189.914	229.614			S7-13	239.655	225.862			S7-13	233.083	257.519			S7-13	179.448	225.46			S7-13	192.09	185.028			S7-13	198.69	169.214
303178	3614994		S7-14	122.363	157.173			S7-14	142.292	169.96			S7-14	232.833	181.33			S7-14	218.966	181.034			S7-14	253.759	195.489			S7-14	230.061	165.644			S7-14	199.153	138.418			S7-14	179.039	145.197
303182	3614994		S7-15*	108.65	124.473			S7-15*	116.601	133.399			S7-15*	175.966	146.996			S7-15*	156.897	144.828			S7-15*	172.932	146.617			S7-15*	147.239	130.368			S7-15*	134.181	105.932			S7-15*	139.738	116.812
303186	3614994		S7-16	94.9367	87.5527			S7-16	102.767	83.004			S7-16	95.4936	97.6395			S7-16	132.759	98.2759			S7-16	137.218	109.023			S7-16	124.233	88.9571			S7-16	97.4576	60.7345			S7-16	89.5197	75.3275
303132	3615004	8#	S8-1*	129.747	190.928		8#	S8-1*	146.245	210.474		8#	S8-1*	194.206	262.876		8#	S8-1*	241.379	353.448		8#	S8-1*	236.842	359.023		8#	S8-1*	191.718	300.613		8#	S8-1*	176.554	254.237		8#	S8-1*	173.581	235.808
303135	3615004		S8-2	150.844	215.19			S8-2	177.866	241.107			S8-2	228.541	275.751			S8-2	294.828	375.862			S8-2	323.308	394.737			S8-2	265.337	325.153			S8-2	257.062	306.497			S8-2	264.192	290.393
303139	3615004		S8-3	208.861	267.932			S8-3	269.763	291.502			S8-3	350.858	334.764			S8-3	327.586	453.448			S8-3	355.263	507.519			S8-3	331.288	388.037			S8-3	293.785	334.746			S8-3	311.135	323.144
303142	3615004		S8-4	248.945	313.291			S8-4	328.063	348.814			S8-4	398.069	409.871			S8-4	431.034	487.931			S8-4	462.406	500			S8-4	403.374	447.853			S8-4	354.52	384.181			S8-4	372.271	353.712
303146	3615004		S8-5	303.797	360.759			S8-5	362.648	397.233			S8-5	463.519	452.79			S8-5	467.241	539.655			S8-5	597.744	609.023			S8-5	496.933	518.405			S8-5	437.853	442.09			S8-5	473.799	420.306
303150	3615004		S8-6	263.713	348.101			S8-6	333.004	367.589			S8-6	442.06	443.133			S8-6	472.414	524.138			S8-6	548.872	593.985			S8-6	463.19	516.871			S8-6	403.955	449.153			S8-6	400.655	423.581
303153	3615004		S8-7*	275.316	393.46			S8-7*	359.684	439.723			S8-7*	449.571	531.116			S8-7*	553.448	582.759			S8-7*	595.865	624.06			S8-7*	475.46	526.074			S8-7*	502.825	451.977			S8-7*	475.983	439.956
303157	3615004		S8-8	417.722	474.684			S8-8	554.348	516.798			S8-8	628.755	598.712			S8-8	731.034	705.172			S8-8	796.992	748.12			S8-8	647.239	605.828			S8-8	655.367	607.345			S8-8	578.603	528.384
303160	3615004		S8-9	367.089	455.696			S8-9	500.988	549.407			S8-9	581.545	579.399			S8-9	627.586	667.241			S8-9	684.211	667.293			S8-9	579.755	588.957			S8-9	580.508	550.847			S8-9	544.76	485.808
303164	3615004		S8-10	409.283	508.439			S8-10	578.063	545.455			S8-10	679.185	608.369			S8-10	758.621	701.724			S8-10	853.383	766.917			S8-10	713.19	602.761			S8-10	745.763	608.757			S8-10	622.271	531.659
303168	3615004		S8-11*	498.945	540.084			S8-11	606.719	587.945			S8-11*	788.627	670.601			S8-11*	805.172	737.931			S8-11*	900.376	825.188			S8-11*	726.994	639.571			S8-11*	751.412	621.469			S8-11*	711.79	561.135
303171	3615004		S8-12	436.709	472.574			S8-12	521.739	533.597			S8-12	681.33	605.15			S8-12	725.862	637.931			S8-12	815.789	678.571			S8-12	625.767	579.755			S8-12	666.667	550.847			S8-12	549.127	483.624
303175	3615004		S8-13	286.92	327.004			S8-13	353.755	358.696			S8-13	451.717	384.12			S8-13	496.552	432.759			S8-13	558.271	445.489			S8-13	409.509	388.037			S8-13	467.514	346.045			S8-13	386.463	329.694
303178	3615004		S8-14*	139.241	201.477			S8-14*	175.889	238.142			S8-14*	242.489	278.97			S8-14*	263.793	237.931			S8-14*	304.511	229.323			S8-14*	279.141	205.521			S8-14*	238.701	252.825			S8-14*	215.066	198.69
303182	3615004		S8-15	125.527	129.747			S8-15	148.221	128.458			S8-15	198.498	143.777			S8-15	179.31	167.241			S8-15	216.165	176.692			S8-15	184.049	145.706			S8-15	158.192	117.232			S8-15	152.838	122.271
303186	3615004		S8-16	83.3333	89.6624			S8-16	95.8498	90.9091			S8-16	78.3262	99.7854			S8-16	103.448	103.448			S8-16	150.376	122.18			S8-16	102.761	98.1595			S8-16	79.096	57.9096			S8-16	80.786	78.6026
303132	3615014	9#	S9-1	318.565	339.662		9#	S9-1	411.067	385.375		9#	S9-1	477.468	454.936		9#	S9-1	501.724	568.966		9#	S9-1	394.737	593.985		9#	S9-1	440.184	484.663		9#	S9-1	413.842	435.028		9#	S9-1	370.087	385.371
303135	3615014		S9-2*	325.949	366.034			S9-2*	440.711	425.889			S9-2*	545.064	497.854			S9-2*	544.828	584.483			S9-2*	586.466	614.662			S9-2*	492.331	530.675			S9-2*	467.514	473.164			S9-2*	444.323	425.764
303139	3615014		S9-3	257.384	343.882			S9-3	309.289	376.482			S9-3	412.017	453.863			S9-3	618.966	586.207			S9-3	665.414	629.699			S9-3	564.417	524.54			S9-3	549.435	473.164			S9-3	490.175	442.14
303142	3615014		S9-4	213.08	319.62			S9-4	359.684	380.435			S9-4	460.3	438.841			S9-4	460.345	531.034			S9-4	516.917	565.789			S9-4	443.252	469.325			S9-4	411.017	454.802			S9-4	405.022	384.279
303146	3615014		S9-5*	283.755	358.65			S9-5*	346.838	385.375			S9-5*	414.163	495.708			S9-5*	501.724	560.345			S9-5*	578.947	610.902			S9-5*	507.669	512.27			S9-5*	492.938	461.864			S9-5*	432.314	397.38
303150	3615014		S9-6	261.603	336.498			S9-6	303.36	350.791			S9-6	478.541	405.579			S9-6	527.586	532.759			S9-6	610.902	592.105			S9-6	507.669	469.325			S9-6	474.576	446.328			S9-6	446.507	377.729
303153	3615014		S9-7	279.536	321.73			S9-7	393.281	351.779			S9-7	478.541	416.309			S9-7	494.828	527.586			S9-7	546.992	541.353			S9-7	447.853	466.258			S9-7	403.955	426.554			S9-7	422.489	382.096
303157	3615014		S9-8	245.781	325.949			S9-8	320.158	436.759			S9-8	412.017	494.635			S9-8	481.034	563.793			S9-8	528.195	603.383			S9-8	432.515	536.81			S9-8	384.181	474.576			S9-8	361.354	443.231
303160	3615014		S9-9*	477.848	510.549			S9-9*	624.506	537.549			S9-9*	713.519	572.961			S9-9*	712.069	634.483			S9-9*	812.03	699.248			S9-9*	705.521	592.025			S9-9*	711.864	583.333			S9-9*	567.686	462.882
303164	3615014		S9-10	388.186	489.451			S9-10	521.739	562.253			S9-10	701.717	666.309			S9-10	731.034	794.828			S9-10	868.421	849.624			S9-10	763.804	726.994			S9-10	733.051	666.667			S9-10	617.904	588.428
303168	3615014		S9-11	302.743	382.911			S9-11	371.542	437.747			S9-11	503.219	508.584			S9-11	553.448	601.724			S9-11	610.902	650.376			S9-11	498.466	535.276			S9-11	480.226	502.825			S9-11	458.515	451.965
303171	3615014		S9-12	219.409	290.084			S9-12	310.277	309.289			S9-12	399.142	371.245			S9-12	427.586	400			S9-12	488.722	428.571			S9-12	466.258	294.479			S9-12	347.458	331.921			S9-12	360.262	288.21
303175	3615014		S9-13*	168.776	208.861			S9-13*	228.261	254.941			S9-13*	309.013	281.116			S9-13*	305.172	286.207			S9-13*	360.902	332.707			S9-13*	320.552	294.479			S9-13*	283.898	230.226			S9-13*	269.651	230.349
303178	3615014		S9-14	201.477	191.983			S9-14	308.3	228.261			S9-14	365.88	242.489			S9-14	381.034	286.207			S9-14	424.812	300.752			S9-14	349.693	302.147			S9-14	372.881	134.181			S9-14	365.721	216.157
303182	3615014		S9-15	120.253	118.143			S9-15	159.091	134.387			S9-15	239.27	157.725			S9-15	184.483	167.241			S9-15	212.406	159.774			S9-15	199.387	162.577			S9-15	151.13	115.819			S9-15	169.214	136.463
303186	3615014		S9-16	72.7848	74.8945			S9-16	91.8972	85.9684			S9-16	98.7124	95.4936			S9-16	89.6552	98.2759			S9-16	127.82	107.143			S9-16	108.896	88.9571			S9-16	79.096	66.3842			S9-16	87.3362	76.4192
303132	3615024	10#	S10-1	131.857	169.831		10#	S10-1	157.115	214.427		10#	S10-1	233.906	228.541		10#	S10-1	262.069	351.724		10#	S10-1	272.556	375.94		10#	S10-1	226.994	305.215		10#	S10-1	194.915	257.062		10#	S10-1	205.24	241.266
303135	3615024		S10-2	203.586	302.743			S10-2	356.719	353.755			S10-2	521.459	421.674			S10-2	386.207	491.379			S10-2	428.571	520.677			S10-2	365.031	432.515			S10-2	355.932	399.718			S10-2	352.62	361.354
303139	3615024		S10-3*	242.616	348.101			S10-3*	373.518	407.115			S10-3*	398.069	509.657			S10-3*	486.207	648.276			S10-3*	562.03	661.654			S10-3*	469.325	570.552			S10-3*	435.028	521.186			S10-3*	429.039	477.074
303142	3615024		S10-4	282.7	377.637			S10-4	352.767	436.759			S10-4	498.927	554.721			S10-4	587.931	662.069			S10-4	718.045	682.331			S10-4	595.092	596.626			S10-4	542.373	538.136			S10-4	512.009	489.083
303146	3615024		S10-5	252.11	319.62			S10-5	310.277	369.565			S10-5	430.258	425.966			S10-5	465.517	527.586			S10-5	539.474	573.308			S10-5	473.926	476.994			S10-5	420.904	418.079			S10-5	419.214	386.463
303150	3615024		S10-6	222.574	277.426			S10-6	250	304.348			S10-6	332.618	353.004			S10-6	379.31	463.793			S10-6	468.045	498.12			S10-6	395.706	411.043			S10-6	338.983	384.181			S10-6	335.153	339.52
303153	3615024		S10-7	169.831	236.287			S10-7	247.036	312.253			S10-7	330.472	371.245			S10-7	355.172	443.103			S10-7	398.496	462.406			S10-7	361.963	374.233			S10-7	326.271	348.87			S10-7	270.742	317.686
303157	3615024		S10-8*	238.397	313.291			S10-8*	334.98	367.589			S10-8*	406.652	484.979			S10-8*	441.379	484.483			S10-8*	507.519	545.113			S10-8*	398.773	475.46			S10-8*	408.192	392.655			S10-8*	359.17	353.712
303160	3615024		S10-9	593.882	574.895			S10-9	649.209	607.708			S10-9	836.91	677.039			S10-9	743.103	770.69			S10-9	881.579	825.188			S10-9	786.81	707.055			S10-9	771.186	663.842			S10-9	667.031	564.41
303164	3615024		S10-10	488.397	555.907			S10-10	686.759	601.779			S10-10	858.369	680.258			S10-10	858.621	770.69			S10-10	947.368	862.782			S10-10	855.828	746.933			S10-10	826.271	646.893			S10-10	667.031	606.987
303168	3615024		S10-11	440.928	504.219			S10-11	559.289	589.921			S10-11	734.979	697.425			S10-11	762.069	813.793			S10-11	883.459	870.301			S10-11	785.276	722.393			S10-11	725.989	658.192			S10-11	667.031	602.62
303171	3615024		S10-12*	434.599	460.97			S10-12*	537.549	536.561			S10-12*	606.223	571.888			S10-12*	679.31	622.414			S10-12*	770.677	689.85			S10-12*	687.117	592.025			S10-12*	635.593	514.124			S10-12*	565.502	478.166
303175	3615024		S10-13	253.165	306.962			S10-13	338.933	350.791			S10-13	443.133	433.476			S10-13	431.034	389.655			S10-13	515.038	415.414			S10-13	458.589	360.429			S10-13	381.356	306.497			S10-13	339.52	162.664
303178	3615024		S10-14	183.544	234.177			S10-14	277.668	258.893			S10-14	336.91	298.283			S10-14	327.586	277.586			S10-14	360.902	334.586			S10-14	303.681	283.742			S10-14	310.734	235.876			S10-14	291.485	217.249
303182	3615024		S10-15*	144.515	152.954			S10-15*	175.889	138.34			S10-15*	236.052	146.996			S10-15*	187.931	20.6897			S10-15*	242.481	161.654			S10-15*	203.988	165.644			S10-15*	158.192	141.243			S10-15*	162.664	134.279
303186	3615024		S10-16	74.8945	70.6751			S10-16	85.9684	84.9802			S10-16	69.7425	109.442			S10-16	82.7586	96.5517			S10-16	105.263	120.301			S10-16	102.761	90.4908			S10-16	69.209	66.3842			S10-16	74.2358	78.6026
303132	3615034	11#	S11-1	123.418	167.722		11#	S11-1	145.257	190.711		11#	S11-1	182.403	226.395		11#	S11-1	208.621	310.345		11#	S11-1	214.286	321.429		11#	S11-1	176.38	257.669		11#	S11-1	135.593	218.927		11#	S11-1	146.288	213.974
303135	3615034		S11-2	232.068	285.865			S11-2	300.395	332.016			S11-2	442.06	372.318			S11-2	418.966	432.759			S11-2	443.609	458.647			S11-2	401.84	406.442			S11-2	361.582	357.345			S11-2	374.454	339.52
303139	3615034		S11-3	14.7679	240.506			S11-3	214.427	282.609			S11-3	289.7	345.494			S11-3	415.517	418.966			S11-3	460.526	449.248			S11-3	392.638	377.301			S11-3	351.695	344.633			S11-3	352.62	315.502
303142	3615034		S11-4*	149.789	210.97			S11-4*	205.534	248.024			S11-4*	270.386	302.575			S11-4*	315.517	355.172			S11-4*	372.18	372.18			S11-4*	315.951	322.086			S11-4*	286.723	275.424			S11-4*	275.109	257.642
303146	3615034		S11-5	147.679	199.367			S11-5	197.628	233.202			S11-5	271.459	283.262			S11-5	287.931	355.172			S11-5	340.226	377.82			S11-5	289.877	322.086			S11-5	255.65	282.486			S11-5	262.009	262.009
303150	3615034		S11-6	131.857	186.709			S11-6	166.008	213.439			S11-6	224.249	259.657			S11-6	253.448	327.586			S11-6	285.714	351.504			S11-6	230.061	292.945			S11-6	209.04	258.475			S11-6	223.799	244.541
303153	3615034		S11-7*	118.143	186.709			S11-7*	190.711	224.308			S11-7*	236.052	268.24			S11-7*	253.448	341.379			S11-7*	317.669	332.707			S11-7*	239.264	297.546			S11-7*	213.277	257.062			S11-7*	210.699	260.917
303157	3615034		S11-8	199.367	252.11			S11-8	254.941	264.822			S11-8	336.91	346.567			S11-8	363.793	382.759			S11-8	432.331	402.256			S11-8	322.086	374.233			S11-8	350.282	296.61			S11-8	314.41	284.934
303160	3615034		S11-9	216.245	272.152			S11-9	290.514	331.028			S11-9	391.631	376.609			S11-9	415.517	436.207			S11-9	462.406	475.564			S11-9	388.037	406.442			S11-9	368.644	354.52			S11-9	337.336	322.052
303164	3615034		S11-10*	215.19	279.536			S11-10*	265.81	333.992			S11-10*	354.077	379.828			S11-10*	382.759	472.414			S11-10*	441.729	483.083			S11-10*	375.767	441.718			S11-10*	357.345	398.305			S11-10*	335.153	349.345
303168	3615034		S11-11	239.451	314.346			S11-11	289.526	343.874			S11-11	386.266	403.433			S11-11	420.69	451.724			S11-11	490.602	492.481			S11-11	430.982	417.178			S11-11	370.056	371.469			S11-11	364.629	335.153
303171	3615034		S11-12	174.051	253.165			S11-12	246.047	300.395			S11-12	327.253	366.953			S11-12	375.862	394.828			S11-12	406.015	415.414			S11-12	352.761	354.294			S11-12	282.486	316.384			S11-12	292.576	274.017
303175	3615034		S11-13	224.684	257.384			S11-13	267.787	309.289			S11-13	350.858	356.223			S11-13	381.034	356.897			S11-13	432.331	362.782			S11-13	357.362	785.276			S11-13	327.684	290.96			S11-13	296.943	276.201
303178	3615034		S11-14*	172.996	174.051			S11-14*	227.273	214.427			S11-14*	268.24	163.09			S11-14*	301.724	229.31			S11-14*	362.782	278.195			S11-14*	292.945	231.595			S11-14*	254.237	190.678			S11-14*	233.624	182.314
303182	3615034		S11-15	64.346	91.7722			S11-15	103.755	100.791			S11-15	141.631	129.828			S11-15	136.207	144.828			S11-15	178.571	140.977			S11-15	156.442	133.436			S11-15	121.469	98.8701			S11-15	116.812	100.437
303186	3615034		S11-16	61.1814	64.346			S11-16	72.1344	77.0751			S11-16	64.3777	93.3476			S11-16	87.931	93.1034			S11-16	101.504	110.902			S11-16	85.8896	96.6258			S11-16	59.322	64.9718			S11-16	61.1354	69.869
303132	3615044	12#	S12-1	82.2785	110.759		12#	S12-1	95.8498	124.506		12#	S12-1	120.172	152.361		12#	S12-1	137.931	194.828		12#	S12-1	137.218	206.767		12#	S12-1	124.233	179.448		12#	S12-1	96.0452	151.13		12#	S12-1	90.6114	134.279
303135	3615044		S12-2*	101.266	152.954			S12-2*	143.281	166.996			S12-2*	197.425	197.425			S12-2*	194.828	236.207			S12-2*	216.165	259.398			S12-2*	180.982	222.393			S12-2*	165.254	190.678			S12-2*	168.122	168.122
303139	3615044		S12-3	109.705	157.173			S12-3	135.375	169.96			S12-3	213.519	216.738			S12-3	203.448	253.448			S12-3	266.917	257.519			S12-3	173.313	248.466			S12-3	141.243	201.977			S12-3	168.122	193.231
303142	3615044		S12-4	130.802	171.941			S12-4	147.233	183.794			S12-4	189.914	216.738			S12-4	210.345	274.138			S12-4	238.722	285.714			S12-4	199.387	246.933			S12-4	170.904	211.864			S12-4	186.681	206.332
303146	3615044		S12-5	151.899	189.873			S12-5	173.913	207.51			S12-5	271.459	260.73			S12-5	255.172	322.414			S12-5	302.632	338.346			S12-5	240.798	288.344			S12-5	218.927	255.65			S12-5	240.175	228.166
303150	3615044		S12-6*	131.857	186.709			S12-6*	163.043	207.51			S12-6*	244.635	260.73			S12-6*	260.345	332.759			S12-6*	274.436	359.023			S12-6*	233.129	300.613			S12-6*	209.04	269.774			S12-6*	237.991	237.991
303153	3615044		S12-7	163.502	220.464			S12-7	209.486	276.68			S12-7	284.335	296.137			S12-7	313.793	368.966			S12-7	345.865	392.857			S12-7	279.141	337.423			S12-7	268.362	306.497			S12-7	236.9	278.384
303157	3615044		S12-8	245.781	314.346			S12-8	336.957	341.897			S12-8	446.352	395.923			S12-8	468.966	468.966			S12-8	522.556	498.12			S12-8	444.785	432.515			S12-8	413.842	402.542			S12-8	391.921	370.087
303160	3615044		S12-9	200.422	297.468			S12-9	270.751	336.957			S12-9	343.348	384.12			S12-9	393.103	446.552			S12-9	434.211	464.286			S12-9	389.571	389.571			S12-9	353.107	361.582			S12-9	347.162	327.511
303164	3615044		S12-10*	205.696	282.7			S12-10*	257.905	338.933			S12-10*	342.275	385.193			S12-10*	425.862	477.586			S12-10*	454.887	518.797			S12-10*	345.092	414.11			S12-10*	327.684	402.542			S12-10*	316.594	354.803
303168	3615044		S12-11	231.013	266.878			S12-11	289.526	332.016			S12-11	399.142	353.004			S12-11	406.897	398.276			S12-11	445.489	437.97			S12-11	381.902	377.301			S12-11	361.582	333.333			S12-11	337.336	293.668
303171	3615044		S12-12	169.831	206.751			S12-12	238.142	65.2174			S12-12	310.086	204.936			S12-12	320.69	306.897			S12-12	370.301	313.91			S12-12	325.153	276.074			S12-12	283.898	220.339			S12-12	281.659	210.699
303175	3615044		S12-13	114.979	145.57			S12-13	149.209	173.913			S12-13	210.3	204.936			S12-13	191.379	213.793			S12-13	221.805	238.722			S12-13	191.718	194.785			S12-13	183.616	158.192			S12-13	180.131	161.572
303178	3615044		S12-14	97.0464	121.308			S12-14	129.447	139.328			S12-14	179.185	151.288			S12-14	156.897	172.414			S12-14	208.647	186.09			S12-14	174.847	171.779			S12-14	146.893	144.068			S12-14	143.013	144.105
303182	3615044		S12-15	73.8397	78.0591			S12-15	96.8379	91.8972			S12-15	115.88	108.369			S12-15	112.069	115.517			S12-15	140.977	114.662			S12-15	128.834	104.294			S12-15	90.3955	79.096			S12-15	104.803	88.4279
303186	3615044		S12-16*	56.962	62.2363			S12-16*	70.1581	76.087			S12-16*	67.5966	98.7124			S12-16*	82.7586	86.2069			S12-16*	99.6241	99.6241			S12-16*	90.4908	85.8896			S12-16*	56.4972	64.9718			S12-16*	64.4105	67.6856
303132	3615054	13#	S13-1	65.4008	87.5527		13#	S13-1	76.087	102.767		13#	S13-1	90.1288	120.172		13#	S13-1	112.069	158.621		13#	S13-1	118.421	174.812		13#	S13-1	88.9571	145.706		13#	S13-1	76.2712	125.706		13#	S13-1	81.8777	117.904
303135	3615054		S13-2	83.3333	117.089			S13-2	103.755	130.435			S13-2	143.777	164.163			S13-2	144.828	193.103			S13-2	159.774	212.406			S13-2	134.969	179.448			S13-2	129.944	155.367			S13-2	122.271	146.288
303139	3615054		S13-3*	102.321	133.966			S13-3*	114.625	140.316			S13-3*	159.871	196.352			S13-3*	167.241	218.966			S13-3*	171.053	229.323			S13-3*	144.172	190.184			S13-3*	127.119	176.554			S13-3*	140.83	162.664
303142	3615054		S13-4	144.515	172.996			S13-4	176.877	200.593			S13-4	244.635	222.103			S13-4	232.759	268.966			S13-4	255.639	280.075			S13-4	205.521	248.466			S13-4	199.153	230.226			S13-4	224.891	209.607
303146	3615054		S13-5	136.076	188.819			S13-5	188.735	228.261			S13-5	223.176	268.24			S13-5	260.345	327.586			S13-5	300.752	340.226			S13-5	243.865	288.344			S13-5	257.062	271.186			S13-5	241.266	245.633
303150	3615054		S13-6	124.473	188.819			S13-6	184.783	240.119			S13-6	269.313	317.597			S13-6	331.034	358.621			S13-6	349.624	394.737			S13-6	276.074	317.485			S13-6	293.785	305.085			S13-6	290.393	268.559
303153	3615054		S13-7	140.295	196.203			S13-7	197.628	247.036			S13-7	315.451	296.137			S13-7	336.207	367.241			S13-7	359.023	383.459			S13-7	289.877	328.221			S13-7	295.198	303.672			S13-7	275.109	270.742
303157	3615054		S13-8*	208.861	253.165			S13-8*	268.775	278.656			S13-8*	387.339	384.12			S13-8*	432.759	415.517			S13-8*	464.286	445.489			S13-8*	391.104	395.706			S13-8*	377.119	347.458			S13-8*	362.445	419.214
303160	3615054		S13-9	311.181	345.992			S13-9	350.791	375.494			S13-9	476.395	428.112			S13-9	558.621	518.966			S13-9	565.789	554.511			S13-9	524.54	483.129			S13-9	495.763	429.379			S13-9	439.956	390.83
303164	3615054		S13-10	248.945	317.511			S13-10	322.134	373.518			S13-10	429.185	435.622			S13-10	472.414	548.276			S13-10	537.594	571.429			S13-10	473.926	483.129			S13-10	481.638	460.452			S13-10	425.764	208.515
303168	3615054		S13-11	238.397	303.797			S13-11	337.945	358.696			S13-11	448.498	414.163			S13-11	503.448	451.724			S13-11	515.038	483.083			S13-11	503.067	404.908			S13-11	453.39	385.593			S13-11	409.389	342.795
303171	3615054		S13-12*	152.954	202.532			S13-12*	249.012	271.739			S13-12*	295.064	261.803			S13-12*	368.966	343.103			S13-12*	407.895	336.466			S13-12*	352.761	296.012			S13-12*	337.571	255.65			S13-12*	304.585	247.817
303175	3615054		S13-13	126.582	159.283			S13-13	198.617	193.676			S13-13	247.854	211.373			S13-13	237.931	225.862			S13-13	281.955	238.722			S13-13	250	210.123			S13-13	200.565	201.977			S13-13	208.515	203.057
303178	3615054		S13-14	85.443	109.705			S13-14	115.613	127.47			S13-14	146.996	139.485			S13-14	148.276	167.241			S13-14	206.767	172.932			S13-14	162.577	151.84			S13-14	138.418	127.119			S13-14	150.655	155.022
303182	3615054		S13-15*	53.7975	64.346			S13-15*	79.0514	83.004			S13-15*	94.4206	94.4206			S13-15*	94.8276	105.172			S13-15*	110.902	86.4662			S13-15*	92.0245	107.362			S13-15*	69.209	76.2712			S13-15*	75.3275	74.2358
303186	3615054		S13-16	53.7975	55.9072			S13-16	69.17	61.2648			S13-16	57.9399	83.691			S13-16	87.931	79.3103			S13-16	105.263	86.4662			S13-16	88.9571	75.1534			S13-16	55.0847	60.7345			S13-16	58.952	57.8603
303132	3615064	14#	S14-1*	82.2785	98.1013		14#	S14-1*	102.767	107.708		14#	S14-1*	118.026	114.807		14#	S14-1*	129.31	182.759		14#	S14-1*	133.459	191.729		14#	S14-1*	107.362	154.908		14#	S14-1*	104.52	134.181		14#	S14-1*	110.262	129.913
303135	3615064		S14-2	85.443	125.527			S14-2	113.636	138.34			S14-2	146.996	177.039			S14-2	170.69	213.793			S14-2	176.692	221.805			S14-2	156.442	188.65			S14-2	137.006	170.904			S14-2	153.93	164.847
303139	3615064		S14-3	102.321	146.624			S14-3	130.435	166.008			S14-3	159.871	202.79			S14-3	174.138	234.483			S14-3	178.571	244.361			S14-3	147.239	205.521			S14-3	139.831	187.853			S14-3	206.332	177.948
303142	3615064		S14-4	137.131	183.544			S14-4	167.984	211.462			S14-4	196.352	245.708			S14-4	231.034	308.621			S14-4	250	321.429			S14-4	193.252	273.006			S14-4	189.266	241.525			S14-4	211.79	231.441
303146	3615064		S14-5*	116.034	171.941			S14-5*	152.174	204.545			S14-5*	197.425	261.803			S14-5*	256.897	312.069			S14-5*	261.278	321.429			S14-5*	219.325	282.209			S14-5*	217.514	259.887			S14-5*	258.734	230.349
303150	3615064		S14-6	109.705	166.667			S14-6	147.233	192.688			S14-6	194.206	239.27			S14-6	215.517	298.276			S14-6	221.805	313.91			S14-6	184.049	256.135			S14-6	182.203	238.701			S14-6	192.14	231.441
303153	3615064		S14-7	182.489	237.342			S14-7	249.012	275.692			S14-7	314.378	322.961			S14-7	343.103	386.207			S14-7	349.624	406.015			S14-7	273.006	351.227			S14-7	281.073	320.621			S14-7	289.301	307.86
303157	3615064		S14-8	166.667	244.726			S14-8	249.012	301.383			S14-8	290.773	344.421			S14-8	384.483	406.897			S14-8	398.496	426.692			S14-8	320.552	352.761			S14-8	323.446	327.684			S14-8	314.41	327.511
303160	3615064		S14-9*	163.502	239.451			S14-9*	211.462	255.929			S14-9*	275.751	285.408			S14-9*	320.69	367.241			S14-9*	315.789	394.737			S14-9*	254.601	338.957			S14-9*	257.062	303.672			S14-9*	243.45	287.118
303164	3615064		S14-10	166.667	232.068			S14-10	219.368	254.941			S14-10	260.73	302.575			S14-10	320.69	374.138			S14-10	191.729	390.977			S14-10	283.742	322.086			S14-10	264.124	303.672			S14-10	237.991	291.485
303168	3615064		S14-11	157.173	218.354			S14-11	175.889	215.415			S14-11	364.807	273.605			S14-11	320.69	346.552			S14-11	338.346	362.782			S14-11	297.546	299.08			S14-11	254.237	275.424			S14-11	277.293	253.275
303171	3615064		S14-12	137.131	177.215			S14-12	118.577	167.984			S14-12	221.03	282.189			S14-12	267.241	281.034			S14-12	293.233	298.872			S14-12	262.27	248.466			S14-12	258.475	206.215			S14-12	225.983	212.882
303175	3615064		S14-13*	100.211	141.35			S14-13*	118.577	167.984			S14-13*	154.506	198.498			S14-13*	175.862	218.966			S14-13*	189.85	233.083			S14-13*	173.313	188.65			S14-13*	137.006	183.616			S14-13*	162.664	153.93
303178	3615064		S14-14	111.814	131.857			S14-14	142.292	152.174			S14-14	190.987	168.455			S14-14	172.414	182.759			S14-14	208.647	197.368			S14-14	165.644	176.38			S14-14	149.718	153.955			S14-14	173.581	134.279
303182	3615064		S14-15	94.9367	94.9367			S14-15	101.779	99.8024			S14-15	131.974	118.026			S14-15	117.241	124.138			S14-15	131.579	127.82			S14-15	131.902	124.233			S14-15	81.9209	96.0452			S14-15	102.62	100.437
303186	3615064		S14-16	68.5654	65.4008			S14-16	84.9802	67.1937			S14-16	62.2318	87.9828			S14-16	94.8276	89.6552			S14-16	109.023	99.6241			S14-16	93.5583	84.3558			S14-16	72.0339	73.4463			S14-16	69.869	69.869
303132	3615074	15#	S15-1	82.2785	109.705		15#	S15-1	93.8735	125.494		15#	S15-1	106.223	151.288		15#	S15-1	127.586	196.552		15#	S15-1	137.218	214.286		15#	S15-1	115.031	173.313		15#	S15-1	101.695	148.305		15#	S15-1	110.262	141.921
303135	3615074		S15-2	102.321	139.241			S15-2	130.435	161.067			S15-2	188.841	192.06			S15-2	213.793	253.448			S15-2	219.925	265.038			S15-2	196.319	225.46			S15-2	162.429	200.565			S15-2	182.314	194.323
303139	3615074		S15-3	111.814	143.46			S15-3	126.482	160.079			S15-3	143.777	190.987			S15-3	148.276	231.034			S15-3	159.774	238.722			S15-3	133.436	197.853			S15-3	115.819	159.605			S15-3	123.362	173.581
303142	3615074		S15-4*	122.363	166.667			S15-4*	141.304	187.747			S15-4*	170.601	206.009			S15-4*	205.172	281.034			S15-4*	216.165	291.353			S15-4*	182.515	248.466			S15-4*	148.305	203.39			S15-4*	191.048	207.424
303146	3615074		S15-5	130.802	175.105			S15-5	176.877	204.545			S15-5	215.665	244.635			S15-5	243.103	303.448			S15-5	246.241	321.429			S15-5	216.258	276.074			S15-5	173.729	225.989			S15-5	209.607	223.799
303150	3615074		S15-6	110.759	162.447			S15-6	147.233	174.901			S15-6	200.644	217.811			S15-6	227.586	286.207			S15-6	244.361	310.15			S15-6	200.92	253.067			S15-6	163.842	207.627			S15-6	197.598	218.341
303153	3615074		S15-7*	124.473	196.203			S15-7*	151.186	204.545			S15-7*	185.622	251.073			S15-7*	217.241	294.828			S15-7*	251.88	289.474			S15-7*	182.515	260.736			S15-7*	145.48	220.339			S15-7*	187.773	239.083
303157	3615074		S15-8	176.16	268.987			S15-8	286.561	311.265			S15-8	347.639	369.099			S15-8	427.586	431.034			S15-8	441.729	453.008			S15-8	368.098	388.037			S15-8	361.582	330.508			S15-8	359.17	332.969
303160	3615074		S15-9	169.831	252.11			S15-9	265.81	269.763			S15-9	284.335	290.773			S15-9	339.655	365.517			S15-9	319.549	400.376			S15-9	269.939	331.288			S15-9	259.887	288.136			S15-9	235.808	290.393
303164	3615074		S15-10	150.844	213.08			S15-10	184.783	242.095			S15-10	255.365	273.605			S15-10	291.379	344.828			S15-10	278.195	374.06			S15-10	254.601	300.613			S15-10	207.627	265.537			S15-10	244.541	266.376
303168	3615074		S15-11*	148.734	216.245			S15-11*	197.628	242.095			S15-11*	222.103	284.335			S15-11*	274.138	322.414			S15-11*	293.233	347.744			S15-11*	253.067	285.276			S15-11*	204.802	257.062			S15-11*	225.983	251.092
303171	3615074		S15-12	137.131	183.544			S15-12	173.913	212.451			S15-12	206.009	257.511			S15-12	260.345	267.241			S15-12	274.436	283.835			S15-12	248.466	233.129			S15-12	194.915	197.74			S15-12	222.707	197.598
303175	3615074		S15-13	128.692	163.502			S15-13	143.281	188.735			S15-13	174.893	233.906			S15-13	179.31	239.655			S15-13	201.128	250			S15-13	191.718	197.853			S15-13	137.006	169.492			S15-13	194.323	165.939
303178	3615074		S15-14*	126.582	146.624			S15-14	149.209	176.877			S15-14*	208.155	196.352			S15-14*	177.586	196.552			S15-14*	218.045	234.962			S15-14*	182.515	205.521			S15-14*	161.017	161.017			S15-14*	177.948	145.197
303182	3615074		S15-15	66.4557	80.1688			S15-15	94.8617	101.779			S15-15	114.807	126.609			S15-15	113.793	136.207			S15-15	150.376	127.82			S15-15	121.166	130.368			S15-15	79.096	84.7458			S15-15	104.803	100.437
303186	3615074		S15-16	69.6203	71.73			S15-16	83.004	74.1107			S15-16	77.2532	100.858			S15-16	100	91.3793			S15-16	125.94	103.383			S15-16	107.362	88.9571			S15-16	60.7345	52.2599			S15-16	58.952	70.9607
303132	3615084	16#	S16-1	91.7722	113.924		16#	S16-1	102.767	135.375		16#	S16-1	118.026	159.871		16#	S16-1	153.448	225.862		16#	S16-1	159.774	223.684		16#	S16-1	144.172	202.454		16#	S16-1	101.695	155.367		16#	S16-1	117.904	160.48
303135	3615084		S16-2*	138.186	149.789			S16-2*	155.138	172.925			S16-2*	228.541	210.3			S16-2*	218.966	250			S16-2*	214.286	265.038			S16-2*	180.982	228.528			S16-2*	149.718	189.266			S16-2*	200.873	187.773
303139	3615084		S16-3	136.076	149.789			S16-3	146.245	180.83			S16-3	214.592	219.957			S16-3	182.759	244.828			S16-3	187.97	250			S16-3	164.11	208.589			S16-3	141.243	180.791			S16-3	164.847	183.406
303142	3615084		S16-4	112.869	166.667			S16-4	146.245	185.771			S16-4	174.893	219.957			S16-4	198.276	272.414			S16-4	208.647	285.714			S16-4	193.252	225.46			S16-4	145.48	209.04			S16-4	167.031	206.332
303146	3615084		S16-5	150.844	193.038			S16-5	189.723	227.273			S16-5	259.657	282.189			S16-5	250	310.345			S16-5	276.316	345.865			S16-5	263.804	285.276			S16-5	200.565	233.051			S16-5	239.083	244.541
303150	3615084		S16-6*	109.705	157.173			S16-6*	155.138	195.652			S16-6*	185.622	260.73			S16-6*	208.621	282.759			S16-6*	240.602	306.391			S16-6*	194.785	256.135			S16-6*	156.78	214.689			S16-6*	192.14	223.799
303153	3615084		S16-7	144.515	196.203			S16-7	188.735	227.273			S16-7	252.146	278.97			S16-7	222.414	301.724			S16-7	240.602	310.15			S16-7	202.454	243.865			S16-7	183.616	238.701			S16-7	194.323	235.808
303157	3615084		S16-8	187.764	285.865			S16-8	249.012	324.111			S16-8	369.099	384.12			S16-8	396.552	400			S16-8	409.774	419.173			S16-8	349.693	342.025			S16-8	326.271	333.333			S16-8	322.052	319.869
303160	3615084		S16-9	181.435	258.439			S16-9	250.988	284.585			S16-9	317.597	327.253			S16-9	386.207	410.345			S16-9	390.977	449.248			S16-9	358.896	372.699			S16-9	298.023	326.271			S16-9	282.751	323.144
303164	3615084		S16-10*	154.008	218.354			S16-10*	206.522	248.024			S16-10*	262.876	327.253			S16-10*	317.241	358.621			S16-10	334.586	383.459			S16-10*	305.215	315.951			S16-10*	255.65	283.898			S16-10*	247.817	274.017
303168	3615084		S16-11	125.527	180.38			S16-11	175.889	218.379			S16-11	215.665	266.094			S16-11	244.828	318.966			S16-11	274.436	327.068			S16-11	242.331	256.135			S16-11	185.028	220.339			S16-11	215.066	229.258
303171	3615084		S16-12	128.692	175.105			S16-12	188.735	216.403			S16-12	218.884	250			S16-12	231.034	260.345			S16-12	289.474	266.917			S16-12	242.331	222.393			S16-12	182.203	199.153			S16-12	218.341	194.323
303175	3615084		S16-13	133.966	167.722			S16-13	186.759	187.747			S16-13	232.833	210.3			S16-13	224.138	260.345			S16-13	261.278	266.917			S16-13	211.656	236.196			S16-13	197.74	183.616			S16-13	225.983	173.581
303178	3615084		S16-14	125.527	138.186			S16-14	167.984	159.091			S16-14	236.052	178.112			S16-14	194.828	191.379			S16-14	253.759	195.489			S16-14	194.785	190.184			S16-14	168.079	144.068			S16-14	172.489	135.371
303182	3615084		S16-15*	83.3333	87.5527			S16-15*	95.8498	95.8498			S16-15*	141.631	113.734			S16-15*	122.414	113.793			S16-15*	156.015	116.541			S16-15*	133.436	1090.49			S16-15*	76.2712	83.3333			S16-15*	99.345	92.7948
303186	3615084		S16-16	67.5105	66.4557			S16-16	87.9447	66.2055			S16-16	70.8155	91.2017			S16-16	106.897	89.6552			S16-16	107.143	101.504			S16-16	95.092	85.8896			S16-16	63.5593	50.8475			S16-16	73.1441	68.7773

## Sheet: CAO
Site	Coordinations		Crop annual output
	X	Y	Mg/ha
S1-2*	303139	3614934	5.87349
S1-5*	303150	3614934	6.59883
S1-9*	303164	3614934	7.77582
S1-14*	303182	3614934	7.79891
S2-3*	303142	3614944	4.41473
S2-7*	303157	3614944	7.9205
S2-10*	303168	3614944	6.63089
S2-13*	303178	3614944	8.22954
S3-1*	303135	3614954	8.07465
S3-4*	303146	3614954	4.0087
S3-8*	303160	3614954	3.11353
S3-14*	303182	3614954	5.32173
S4-2*	303139	3614964	8.18146
S4-6*	303153	3614964	6.45567
S4-11*	303171	3614964	3.85279
S4-15*	303186	3614964	5.19643
S5-3*	303139	3614974	3.67634
S5-5*	303146	3614974	6.09504
S5-9*	303160	3614974	4.56341
S5-13*	303175	3614974	8.95641
S6-2*	303135	3614984	4.03375
S6-6*	303150	3614984	7.33943
S6-10*	303164	3614984	5.32977
S6-16*	303186	3614984	7.82607
S7-4*	303142	3614994	7.4347
S7-8*	303157	3614994	4.51458
S7-12*	303171	3614994	5.06304
S7-15*	303182	3614994	5.89373
S8-1*	303132	3615004	7.87078
S8-7*	303153	3615004	4.56446
S8-11*	303168	3615004	0.81
S8-14*	303178	3615004	3.79668
S9-2*	303135	3615014	2.10302
S9-5*	303146	3615014	2.84227
S9-9*	303160	3615014	2.21262
S9-13*	303175	3615014	2.97615
S10-3*	303139	3615024	6.09276
S10-8*	303157	3615024	4.69793
S10-12*	303171	3615024	1.56745
S10-15*	303182	3615024	4.3633
S11-4*	303142	3615034	5.95757
S11-7*	303153	3615034	7.83779
S11-10*	303164	3615034	5.60834
S11-14*	303178	3615034	6.84335
S12-2*	303135	3615044	11.2363
S12-6*	303150	3615044	3.82118
S12-10*	303164	3615044	5.71546
S12-16*	303186	3615044	8.0979
S13-3*	303139	3615054	8.18622
S13-8*	303157	3615054	3.19076
S13-12*	303171	3615054	5.87407
S13-15*	303182	3615054	6.50143
S14-1*	303132	3615064	4.88357
S14-5*	303146	3615064	3.72498
S14-9*	303160	3615064	4.38367
S14-13*	303175	3615064	4.52085
S15-4*	303142	3615074	8.16955
S15-7*	303153	3615074	5.36515
S15-11*	303168	3615074	5.9998
S15-14*	303178	3615074	5.2267
S16-2*	303135	3615084	7.89762
S16-6*	303150	3615084	4.65679
S16-10*	303164	3615084	4.27956
S16-15*	303182	3615084	6.48127
