# Supplementary material for: Digital Mapping of Soil Salinity and Crop Yield across a Coastal Agricultural Landscape Using Repeated Electromagnetic Induction (EMI) Surveys
Source: PLoS One. 2016 May 20;11(5):e0153377. doi: 10.1371/journal.pone.0153377 (PMC4874606; doi:10.1371/journal.pone.0153377)
Supplement: S2 File — Daily rainfall from June 2012 to May 2013 was obtained from the hourly collected data of the weather station. (XLSX) [file pone.0153377.s002.xlsx]

## Sheet: Groundwater and rainfall
Date	Water table	Groundwater salinity	Rainfall	Average rootzone salinity
unit	m	dS/m	mm/d	dS/m
2012-06-01	2.27669	6.444	0
2012-06-02	2.3001	6.44435	0
2012-06-03	2.35815	6.45027	0
2012-06-04	2.43021	6.45123	0
2012-06-05	2.48238	6.45723	0
2012-06-06	2.52821	6.45815	0
2012-06-07	2.56612	6.46373	0.5
2012-06-08	2.56877	6.46623	0	5.41
2012-06-09	2.55565	6.46952	0
2012-06-10	2.55577	6.4726	0
2012-06-11	2.53748	6.47425	0.7
2012-06-12	2.47015	6.47948	0.1
2012-06-13	2.3871	6.47677	0
2012-06-14	2.34525	6.48202	0
2012-06-15	2.33142	6.48125	0
2012-06-16	2.24485	6.4846	0
2012-06-17	2.20496	6.48362	0.1
2012-06-18	2.21352	6.57521	0.6
2012-06-19	2.21852	6.92877	0.2
2012-06-20	2.19431	6.97344	0
2012-06-21	2.19156	6.74058	0
2012-06-22	2.22383	6.51379	0.1
2012-06-23	2.26869	6.48921	0.4
2012-06-24	2.24156	6.67623	0.6
2012-06-25	2.24204	6.60254	0
2012-06-26	2.22623	6.565	0
2012-06-27	2.12829	8.88044	1.1
2012-06-28	2.09581	10.2273	8.1
2012-06-29	2.1114	12.9553	0
2012-06-30	2.07167	16.2549	0.1
2012-07-01	2.05315	16.777	0
2012-07-02	2.04383	19.604	29.9
2012-07-03	1.54646	27.059	114.9
2012-07-04	0.721833	28.5132	24.9
2012-07-05	0.555521	28.589	0
2012-07-06	0.614583	28.5696	0
2012-07-07	0.570333	28.5656	24.5
2012-07-08	0.415687	28.5645	19.7
2012-07-09	0.388146	28.5706	1.5
2012-07-10	0.492	28.5499	1.7
2012-07-11	0.476229	28.5534	9.3
2012-07-12	0.511979	28.5449	2.7
2012-07-13	0.414146	28.528	41.6
2012-07-14	0.337354	28.51	68.1
2012-07-15	0.318812	28.4679	0
2012-07-16	0.41475	28.4126	0.1
2012-07-17	0.561333	28.3414	0.3
2012-07-18	0.6165	28.3235	0.1
2012-07-19	0.659167	28.3146	0
2012-07-20	0.768104	28.3251	0.1
2012-07-21	0.861313	28.3433	0
2012-07-22	1.00123	28.3256	0.1
2012-07-23	1.15554	28.2279	0
2012-07-24	1.2646	28.0348	0
2012-07-25	1.36779	27.662	0
2012-07-26	1.49146	27.1771	0
2012-07-27	1.57983	26.7956	0
2012-07-28	1.60698	26.6739	0
2012-07-29	1.57569	26.9933	0
2012-07-30	1.51227	27.4059	0.1
2012-07-31	1.40331	27.9138	0	7.04
2012-08-01	1.27098	28.3171	0
2012-08-02	1.25377	28.4038	25.5
2012-08-03	1.25452	28.4423	0.8
2012-08-04	1.28973	28.2796	0.5
2012-08-05	1.38956	27.9133	0
2012-08-06	1.53742	27.1988	0
2012-08-07	1.6941	26.314	1.3
2012-08-08	1.68962	26.5752	5
2012-08-09	1.3494	28.2708	6.1
2012-08-10	1.27496	28.4544	0
2012-08-11	1.3866	28.1306	0
2012-08-12	1.54725	27.4279	0.1
2012-08-13	1.61819	26.9754	10.1
2012-08-14	1.36581	28.1344	0.5
2012-08-15	1.4191	27.8527	0.3
2012-08-16	1.42994	27.6515	0.1
2012-08-17	1.4809	27.3844	0
2012-08-18	1.42675	27.7158	0
2012-08-19	1.45942	27.6383	0
2012-08-20	1.51038	27.3875	0
2012-08-21	1.53115	27.2548	7.2
2012-08-22	0.844583	29.979	46
2012-08-23	0.530958	31.4423	0
2012-08-24	0.603229	31.261	0
2012-08-25	0.680104	30.8444	0
2012-08-26	0.769521	30.1913	0
2012-08-27	0.916667	29.3071	0
2012-08-28	0.713042	30.7852	63.4
2012-08-29	0.481167	31.5667	0.1
2012-08-30	0.541583	31.3975	0
2012-08-31	0.617292	30.9398	0
2012-09-01	0.732083	29.8798	0
2012-09-02	0.865812	29.0392	0.6
2012-09-03	0.974833	28.7217	0	9.26
2012-09-04	0.942	28.675	0
2012-09-05	0.936521	28.6154	0
2012-09-06	1.04679	28.4421	0
2012-09-07	0.859938	29.4842	26
2012-09-08	0.507396	31.3377	38
2012-09-09	0.280146	31.7719	11.6
2012-09-10	0.241063	31.7823	0.3
2012-09-11	0.357646	31.626	0
2012-09-12	0.449292	31.5181	0.7
2012-09-13	0.427354	31.47	3.4
2012-09-14	0.351458	31.5581	0
2012-09-15	0.413167	31.349	0
2012-09-16	0.534708	30.9581	0
2012-09-17	0.663104	30.3379	0
2012-09-18	0.764312	29.4935	0
2012-09-19	0.847458	28.9046	0
2012-09-20	0.916583	28.639	0
2012-09-21	0.992646	28.529	0
2012-09-22	1.06667	28.4131	0
2012-09-23	1.14094	28.1904	0
2012-09-24	1.20325	27.8179	0
2012-09-25	1.25663	27.3229	0
2012-09-26	1.33813	26.6823	0
2012-09-27	1.39117	26.1994	0
2012-09-28	1.43988	25.5819	0
2012-09-29	1.50735	24.4788	0
2012-09-30	1.59881	22.4517	0.1
2012-10-01	1.67581	19.4992	0
2012-10-02	1.75256	16.2787	0
2012-10-03	1.85094	13.3548	0
2012-10-04	1.92527	10.409	0
2012-10-05	1.96685	8.25208	0
2012-10-06	1.99779	7.25146	0
2012-10-07	2.05392	6.74563	0
2012-10-08	2.12706	6.56479	0
2012-10-09	2.21248	6.46896	0
2012-10-10	2.24731	6.42771	0
2012-10-11	2.27002	6.40208	0
2012-10-12	2.32179	6.39792	0
2012-10-13	2.36848	6.395	0
2012-10-14	2.38265	6.395	0
2012-10-15	2.38571	6.39208	0
2012-10-16	2.44362	6.39	0.1
2012-10-17	2.41854	6.39	0
2012-10-18	2.43548	6.39	0
2012-10-19	2.4616	6.39	0
2012-10-20	2.50085	6.39083	0
2012-10-21	2.51644	6.38625	0
2012-10-22	2.50348	6.38667	0.1
2012-10-23	2.40377	6.39	0
2012-10-24	2.42267	6.39	0
2012-10-25	2.44758	6.39	0
2012-10-26	2.3674	6.41917	27.7
2012-10-27	1.92708	12.8423	1.4
2012-10-28	1.62275	28.9862	0.1
2012-10-29	1.58858	29.9598	0
2012-10-30	1.60667	29.7933	0.8
2012-10-31	1.64844	28.8979	0
2012-11-01	1.70765	24.3294	0
2012-11-02	1.78965	15.7325	0
2012-11-03	1.87496	11.1706	20.5
2012-11-04	1.4799	29.7798	0
2012-11-05	1.32892	30.5012	0
2012-11-06	1.36333	30.3925	0
2012-11-07	1.41733	30.3156	0
2012-11-08	1.41454	30.3702	0.5
2012-11-09	1.43542	30.3167	4.1
2012-11-10	1.31752	30.5933	3.9
2012-11-11	1.09554	30.6958	0
2012-11-12	1.19579	30.6112	0
2012-11-13	1.36502	30.4612	0
2012-11-14	1.47865	29.9004	0
2012-11-15	1.56569	27.8779	0
2012-11-16	1.65973	26.3006	4.1
2012-11-17	1.53021	29.6779	0.1
2012-11-18	1.54458	29.5787	0
2012-11-19	1.62708	27.0712	0.1
2012-11-20	1.71579	20.9513	6.2
2012-11-21	1.75998	21.3552	0
2012-11-22	1.53708	29.9942	7.6
2012-11-23	1.19333	30.7815	1.3
2012-11-24	1.06156	30.9035	0
2012-11-25	1.08208	30.9971	13.2
2012-11-26	0.730604	31.2908	0
2012-11-27	0.716437	31.321	0
2012-11-28	0.823292	31.225	0
2012-11-29	0.926208	31.1021	0
2012-11-30	1.03573	31.044	0
2012-12-01	1.13088	30.9794	2.9
2012-12-02	1.04898	31.1031	5
2012-12-03	0.940479	31.2215	0
2012-12-04	1.00325	31.1815	0
2012-12-05	1.12152	31.1573	0
2012-12-06	1.25031	31.0129	0
2012-12-07	1.37577	30.7898	0
2012-12-08	1.45271	30.1298	0
2012-12-09	1.51992	28.3087	0
2012-12-10	1.60594	24.444	0
2012-12-11	1.63729	20.9635	0	10.14
2012-12-12	1.677	16.4402	0
2012-12-13	1.76554	14.336	8.4
2012-12-14	1.52388	28.7702	11.2
2012-12-15	0.892667	31.2825	10.6
2012-12-16	0.556083	31.5312	0
2012-12-17	0.5035	31.5431	0
2012-12-18	0.522979	31.4879	0
2012-12-19	0.660896	31.4325	0
2012-12-20	0.731792	31.3948	9.3
2012-12-21	0.531437	31.5015	9.7
2012-12-22	0.306208	31.5383	0.1
2012-12-23	0.303771	31.5504	0
2012-12-24	0.444583	31.5138	0
2012-12-25	0.496979	31.4973	0
2012-12-26	0.503062	31.5006	0
2012-12-27	0.450646	31.5046	0
2012-12-28	0.280104	31.444	0
2012-12-29	0.222896	31.4025	0
2012-12-30	0.202396	31.364	0
2012-12-31	0.341458	31.3469	0
2013-01-01	0.390667	31.3337	0
2013-01-02	0.331125	31.3165	0
2013-01-03	0.384521	31.2937	0
2013-01-04	0.537708	31.274	0
2013-01-05	0.583083	31.2548	0
2013-01-06	0.595917	31.2344	0
2013-01-07	0.652687	31.2052	0
2013-01-08	0.693021	31.1812	0
2013-01-09	0.746354	31.1533	0
2013-01-10	0.829063	31.134	0
2013-01-11	0.905979	31.1137	0.1
2013-01-12	0.958708	31.0875	0	11.11
2013-01-13	1.01152	31.0573	0
2013-01-14	1.04881	31.0233	0.2
2013-01-15	1.10242	30.98	0
2013-01-16	1.12502	30.96	0
2013-01-17	1.14819	30.9294	0
2013-01-18	1.23454	30.944	0
2013-01-19	1.3124	30.9323	0
2013-01-20	1.34308	30.9627	0
2013-01-21	1.28369	30.9967	4.7
2013-01-22	1.0764	31.0121	0
2013-01-23	1.10821	30.9744	0
2013-01-24	1.17783	30.9471	0.1
2013-01-25	1.23598	30.9073	0.2
2013-01-26	1.25804	30.8615	0.1
2013-01-27	1.27238	30.8287	0.1
2013-01-28	1.3604	30.7821	0.2
2013-01-29	1.44188	30.7415	0
2013-01-30	1.47981	29.6256	0
2013-01-31	1.42442	30.1804	10.3
2013-02-01	0.876042	31.4969	9.6
2013-02-02	0.48075	31.3642	0
2013-02-03	0.564958	31.2769	0.8
2013-02-04	0.615917	31.1854	0
2013-02-05	0.517729	31.1269	0.2
2013-02-06	0.325188	31.0646	0
2013-02-07	0.312917	30.9977	0
2013-02-08	0.373208	30.9183	0.4
2013-02-09	0.440125	30.8463	0.2
2013-02-10	0.48125	30.7729	0.2
2013-02-11	0.530271	30.7098	0
2013-02-12	0.582104	30.6562	0
2013-02-13	0.666312	30.5896	0
2013-02-14	0.776458	30.5433	0
2013-02-15	0.653062	30.5002	0
2013-02-16	0.709167	30.4508	0
2013-02-17	0.884875	30.3852	2
2013-02-18	0.806667	30.341	24.8
2013-02-19	0.35525	30.3152	13.8
2013-02-20	0.233271	30.26	0
2013-02-21	0.251688	30.1919	0
2013-02-22	0.347771	30.1179	0
2013-02-23	0.437521	30.0454	0
2013-02-24	0.563833	29.981	0	9.23
2013-02-25	0.708542	29.9325	0
2013-02-26	0.747896	29.8879	3.4
2013-02-27	0.7365	29.8502	0.2
2013-02-28	0.867812	29.7831	0
2013-03-01	0.915708	29.7392	0
2013-03-02	1.01833	29.6887	0
2013-03-03	1.18162	29.6569	0.4
2013-03-04	1.3051	29.5902	0
2013-03-05	1.40369	29.5231	0.1
2013-03-06	1.53879	29.4602	0
2013-03-07	1.67831	15.3098	0
2013-03-08	1.8131	9.47375	0.2
2013-03-09	1.93621	9.49208	0.1
2013-03-10	1.92798	9.51437	0.1
2013-03-11	2.00885	9.53646	0
2013-03-12	2.14354	9.55875	0
2013-03-13	1.88015	9.58042	0
2013-03-14	1.66075	9.60021	0
2013-03-15	1.69852	9.62083	0
2013-03-16	1.79185	9.63917	0
2013-03-17	1.88796	9.66208	1
2013-03-18	1.526	28.7985	12.6
2013-03-19	1.41675	30.1412	3.6
2013-03-20	1.40881	30.2013	0
2013-03-21	1.495	30.2629	0
2013-03-22	1.63144	23.9444	0
2013-03-23	1.73648	9.77333	0
2013-03-24	1.82535	9.78229	0
2013-03-25	1.86654	9.79937	0
2013-03-26	1.96556	9.81875	0
2013-03-27	2.06675	9.83646	0
2013-03-28	2.12281	9.85292	0
2013-03-29	2.12856	9.86875	0
2013-03-30	2.1954	9.88292	0
2013-03-31	2.20806	9.89833	0	8.55
2013-04-01	2.30342	9.91646	0
2013-04-02	2.31015	9.93021	0
2013-04-03	2.39065	9.94	0
2013-04-04	2.45842	9.95833	0.1
2013-04-05	2.49831	9.97438	19.5
2013-04-06	2.13258	9.97375	1.8
2013-04-07	1.93458	9.97	0
2013-04-08	1.94725	9.96958	0
2013-04-09	1.95521	9.96604	0
2013-04-10	2.05481	9.96854	0
2013-04-11	2.17279	9.96771	0
2013-04-12	2.27329	9.97083	0
2013-04-13	2.42142	9.97167	0
2013-04-14	2.50004	9.97604	0
2013-04-15	2.57569	9.97625	0.1
2013-04-16	2.64754	9.98854	0
2013-04-17	2.62856	10.0046	0
2013-04-18	2.59981	10.0104	0
2013-04-19	2.57977	10.0246	0.6
2013-04-20	2.49485	10.0396	17
2013-04-21	2.33458	10.0546	0
2013-04-22	2.33871	10.0648	0
2013-04-23	2.365	10.0825	9.6
2013-04-24	2.29781	10.0985	0
2013-04-25	2.30504	10.1183	0
2013-04-26	2.3346	10.141	2.3
2013-04-27	2.46615	10.2123	0
2013-04-28	2.586	10.4771	0
2013-04-29	2.642	10.7304	5.6
2013-04-30	2.67313	10.7342	0
2013-05-01	2.67942	10.705	0
2013-05-02	2.69571	10.6842	0
2013-05-03	2.71865	10.6888	0
2013-05-04	2.69119	10.7406	0
2013-05-05	2.6986	10.7908	0
2013-05-06	2.74125	10.7685	0
2013-05-07	2.75952	10.7644	0
2013-05-08	2.79725	10.7613	6.8
2013-05-09	2.84152	10.751	0.4
2013-05-10	2.784	10.7568	3.9
2013-05-11	2.752	10.7604	0
2013-05-12	2.741	10.7895	0
2013-05-13	2.678	10.8132	0
2013-05-14	2.703	10.6782	0
2013-05-15	2.763	10.5543	0
2013-05-16	2.721	10.4872	3.6
2013-05-17	2.753	10.4327	2.1
2013-05-18	2.601	10.8365	4.6
2013-05-19	2.512	12.2376	0
2013-05-20	2.435	13.4675	0
2013-05-21	2.445	14.0532	0
2013-05-22	2.479	14.8764	0
2013-05-23	2.515	13.3785	0	8.45
2013-05-24	2.548	13.1486	0
2013-05-25	2.556	12.4653	0.2
2013-05-26	2.616	12.0023	19.7
2013-05-27	2.541	12.8754	0.4
2013-05-28	2.463	13.6538	0.2
2013-05-29	2.303	14.3874	3.1
2013-05-30	2.276	15.6678	2.8
2013-05-31	2.157	16.7532	4
